# Supplementary material for: Evaluation of Surgical Skills during Robotic Surgery by Deep Learning-Based Multiple Surgical Instrument Tracking in Training and Actual Operations
Source: J Clin Med. 2020 Jun 23;9(6):1964. doi: 10.3390/jcm9061964 (PMC7355689; doi:10.3390/jcm9061964)
Supplement: Supplementary file 1 [file jcm-09-01964-s001.zip]

Archive with 4 entries (4 files):
- Video S1.mp4
- __MACOSX/._Video S1.mp4
- Supplementary_final.docx
- __MACOSX/._Supplementary_final.docx
